# Supplementary material for: DamX Controls Reversible Cell Morphology Switching in Uropathogenic Escherichia coli
Source: mBio. 2016 Aug 2;7(4):e00642-16. doi: 10.1128/mBio.00642-16 (PMC4981707; doi:10.1128/mBio.00642-16)
Supplement: Table S1 — Significant genes from different phases of UTI89 infection. [file mbo004162928st1.xlsx]

## Sheet: Intracellular phase
Intracellular Bacteria Phase of UTI89 Infection
Gene Symbol	Description	Fold change (log2)	Trend	P value
acpP	apo-[acyl carrier protein]	4.594	down	0.00587
alaS	alanyl-tRNA synthetase	4.512	down	0.0361
amiB	N-acetylmuramoyl-L-alanine amidase 2	4.188	down	0.00657
ampC	beta-lactamase; penicillin resistance	4.1	up	0.00559
araA		3.6	up	0.00178
arcA	ArcA-Phosphorylated DNA-binding transcriptional dual regulator	15.374	down	0.0358
argW		6.152	down	0.00805
aroB	3-dehydroquinate synthase	5.288	down	0.014
asnA	AsnA	4.034	down	0.0438
asnC	AsnC	4.596	up	0.0464
bfd		4.436	down	0.0122
bolA	BolA DNA-binding transcriptional dual regulator	6.05	down	0.0381
ccdB		13.112	down	0.00758
chuA		2.376	up	0.000513
clpB	ClpB chaperone	10.2	down	0.0405
clpP	ClpP	5.206	down	0.0145
clpX	ClpX	13.51	down	0.0379
cnf1		2.188	up	0.0012
cpxP	regulator of the Cpx response and possible chaperone involved in resistance to extracytoplasmic stress	5.516	down	0.0384
crp	CRP transcriptional dual regulator	4.148	down	0.00684
crr	Crr	8.972	down	0.00549
cspC	stress protein, member of the CspA family; predicted DNA-binding transcriptional regulator	27.144	down	0.0376
cspE	transcription antiterminator and regulator of RNA stability	4.698	down	0.0125
cspG	cold shock protein CspG	14.514	down	0.00638
csrB		8.746	down	0.00548
cydA	cytochrome bd-I terminal oxidase subunit I	7.416	down	0.0419
dctA	C4 dicarboxylate / orotate:H+ symporter	9.782	down	0.0469
ddg		6.4566	down	0.0491
dnaK	chaperone Hsp70; DNA biosynthesis; autoregulated heat shock proteins	8.336	down	0.00567
erf		4.004	up	0.0141
eutB	ethanolamine ammonia-lyase, alpha subunit	4.024	up	0.0292
eutL	predicted structural protein, ethanolamine utilization microcompartment	6.058	up	0.00608
exuR		5.306	down	0.00627
fabG	3-oxo-acyl-[acyl-carrier-protein] reductase	4.386	down	0.0118
ffs	4.5S RNA component of the signal recognition particle (SRP)	14.152	up	0.037
fhuE	ferric coprogen outer membrane porin FhuE	4.124	up	0.00503
fimA		2.66	up	0.00267
flgL	flagellar biosynthesis; hook-filament junction protein	4.1	up	0.0452
folC	bifunctional folypolyglutamate synthetase / dihydrofolate synthetase	5.994	down	0.0178
ftsA		4.31	down	0.0494
ftsJ	23S rRNA 2'-O-ribose U2552 methyltransferase	4.23	down	0.0279
gcvB	GcvB small regulatory RNA	9.074	down	0.0409
gcvH		4.252	up	0.00621
glgS	predicted glycogen synthesis protein	17.304	down	0.000403
gmk	Gmk	4.9	down	0.0477
gnsB		5.588	down	0.0431
gshA	gamma-glutamate-cysteine ligase	10.642	down	0.0404
gspL	putative protein secretion protein for export	5.102	up	0.0234
hemB	porphobilinogen synthase	4.758	down	0.0221
hfq		6.532	down	0.0487
hha		5.74	down	0.0406
hkaJ		4.988	up	0.0321
hkbM		4.214	up	0.0232
hlyA		2.098	up	0.00163
htpX	heat shock protein, integral membrane protein	11.764	down	0.0458
ibpA	small heat shock protein IbpA	23.762	down	0.0368
ibpB	small heat shock protein IbpB	11.026	down	0.0444
icc	cAMP phosphodiesterase	4.31	down	0.0357
idnD	L-idonate 5-dehydrogenase	4.008	up	0.000961
ileX		9.764	down	0.00695
ileY		12.594	down	0.042
inaA		4.178	up	0.0141
infA	protein chain initiation factor IF-1	4.478	down	0.00547
iroB		4.012	up	0.00939
iroE		2.48	up	0.000119
iroN		2.086	up	0.00917
iscA	iron-sulfur cluster assembly protein	4.492	down	0.0375
iscR	IscR DNA-binding transcriptional dual regulator	6.76	down	0.0093
istA		4.952	down	0.0426
leuL	leu operon leader peptide	10.15	down	0.0349
leuX		6.612	down	0.013
locus_tag=UTI89_C0165		4.372	down	0.0069
locus_tag=UTI89_C0222		10.634	down	0.0372
locus_tag=UTI89_C0223		17.976	up	0.0428
locus_tag=UTI89_C0241		5.774	up	0.0291
locus_tag=UTI89_C0296		4.148	up	0.0315
locus_tag=UTI89_C0373		4.174	up	0.0145
locus_tag=UTI89_C0378		4.382	up	0.0105
locus_tag=UTI89_C0673		5.07	down	0.00724
locus_tag=UTI89_C0820		6.382	down	0.0434
locus_tag=UTI89_C0911		20.144	down	0.0418
locus_tag=UTI89_C0938		5.322	up	0.0386
locus_tag=UTI89_C0947		4.428	up	0.00724
locus_tag=UTI89_C0959		4.194	up	0.0271
locus_tag=UTI89_C0964		4.084	up	0.0422
locus_tag=UTI89_C1091		5.9	down	0.00603
locus_tag=UTI89_C1126		10.786	down	0.0472
locus_tag=UTI89_C1287		9.166	down	0.0349
locus_tag=UTI89_C1410		4.24	up	0.00819
locus_tag=UTI89_C1475		4.18	up	0.0206
locus_tag=UTI89_C1480		4.61	down	0.00619
locus_tag=UTI89_C1483		6.654	down	0.0472
locus_tag=UTI89_C1580		4.108	up	0.00505
locus_tag=UTI89_C1629		4.704	up	0.03
locus_tag=UTI89_C1844		4.026	up	0.00642
locus_tag=UTI89_C1911		6	down	0.00607
locus_tag=UTI89_C1932		4.44	up	0.00593
locus_tag=UTI89_C1984		4.916	down	0.0122
locus_tag=UTI89_C2016		4.496	up	0.046
locus_tag=UTI89_C2078		13.84	down	0.00651
locus_tag=UTI89_C2190		4.67	up	0.0411
locus_tag=UTI89_C2206		5.366	down	0.0491
locus_tag=UTI89_C2215		4.216	up	0.0348
locus_tag=UTI89_C2234		2.056	up	0.000488
locus_tag=UTI89_C2262		4.36	up	0.0115
locus_tag=UTI89_C2400		9.126	down	0.0357
locus_tag=UTI89_C2569		4.016	down	0.00708
locus_tag=UTI89_C2624		7.79	down	0.0368
locus_tag=UTI89_C2822		22.376	down	0.038
locus_tag=UTI89_C2919		9.056	down	0.0426
locus_tag=UTI89_C2931		5.792	down	0.0407
locus_tag=UTI89_C2986		4.378	up	0.007
locus_tag=UTI89_C3012		4.756	down	0.0102
locus_tag=UTI89_C3013		5.148	down	0.0061
locus_tag=UTI89_C3125		5.486	down	0.0349
locus_tag=UTI89_C3152		4.886	down	0.00902
locus_tag=UTI89_C3285		11.174	down	0.0348
locus_tag=UTI89_C3352		4.446	up	0.0344
locus_tag=UTI89_C3504		4.892	down	0.0059
locus_tag=UTI89_C3664		6.132	down	0.0344
locus_tag=UTI89_C3718		11.52	down	0.0391
locus_tag=UTI89_C3985		4.222	up	0.00526
locus_tag=UTI89_C4020		8.37	down	0.00779
locus_tag=UTI89_C4072		5	down	0.0338
locus_tag=UTI89_C4096		5.446	down	0.0164
locus_tag=UTI89_C4140		4.116	down	0.0387
locus_tag=UTI89_C4405		4.202	up	0.0163
locus_tag=UTI89_C4475		13.014	down	0.0344
locus_tag=UTI89_C4623		4.122	up	0.0477
locus_tag=UTI89_C4644		4.032	down	0.0261
locus_tag=UTI89_C4737		30.822	down	0.0409
locus_tag=UTI89_C4846		5.27	down	0.00972
locus_tag=UTI89_C4976		5.066	down	0.0318
locus_tag=UTI89_C4993		6.672	down	0.0473
locus_tag=UTI89_C5093		4.062	up	0.0151
locus_tag=UTI89_C5163		6.436	down	0.0427
lpp	murein lipoprotein	6.242	down	0.00857
lpxC		7.4504	down	0.0451
lpxK	tetraacyldisaccharide 4'-kinase	15.616	down	0.0467
luxS	S-ribosylhomocysteine lyase	4.188	down	0.0346
lysT		18.42	up	0.0408
menG	ribonuclease E inhibitor protein	6.134	down	0.00994
mgrB	autoregulator of the PhoQP system	7.444	down	0.00501
miaA	tRNA(i6A37) synthase	4.584	down	0.0232
micA	MicA small regulatory RNA	13.206	down	0.0038
micM	MicM small regulatory RNA	17.686	down	0.00793
msrB		4.504	down	0.0317
neuS		5.202	down	0.00669
nhaA	NhaA	7.456	down	0.00651
nlpD	NlpD putative outer membrane lipoprotein	9.09	down	0.00559
nlpI		9.026	down	0.0498
nohA1		4.072	up	0.00929
nrfF	activator of formate-dependent nitrite reductase complex	4.664	up	0.0417
ompA	outer membrane protein 3a (II*;G;d)	2.11	up	0.00254
osmB		17.092	down	0.0389
pflA	pyruvate formate-lyase activating enzyme	4.93	down	0.00624
phnN	ribose 1,5-bisphosphokinase	4.818	up	0.00195
ppdC		4.89	up	0.00648
ppdD	prepilin peptidase dependent protein	4.362	up	0.031
prsA	ribose-phosphate diphosphokinase	4.522	down	0.00752
ptsI	PTS enzyme I	10.256	down	0.0385
pUTI89_IG21		15.48	down	0.0343
pUTI89_IG22		6.33	down	0.0466
pUTI89_IG53		5.216	down	0.0065
pUTI89_IG7		18.83	down	0.0384
radC		4.694	down	0.0398
rbsD	ribose pyranase	4.4	down	0.00853
rdlA		17.254	down	0.0462
rdlD		11.188	down	0.00885
repA1		6.032	up	0.0465
rho	transcription termination factor Rho monomer; polarity suppressor	6.308	down	0.0396
rhoL	rho operon leader peptide	13.29	down	0.0397
ribB	3,4-dihydroxy-2-butanone 4-phosphate synthase	6.386	down	0.0383
rmf	ribosome modulation factor	6.736	down	0.00574
rnpB		9.03	down	0.00568
rob		4.806	down	0.0096
rpiR	AlsR DNA-binding transcriptional repressor	6.094	down	0.00732
rplL		8.738	down	0.00607
rplN		7.826	down	0.00679
rplO		4.196	down	0.0408
rplR		5.086	down	0.0423
rplT	50S ribosomal subunit protein L20	5.376	down	0.00905
rpmJ		4.352	down	0.0171
rpoE	RNA polymerase, sigma 24 (sigma E) factor	4.376	down	0.00854
rpoH		4.344	down	0.0327
rprA	RprA small RNA, regulator of RpoS	5.324	down	0.0393
rpsJ	30S ribosomal subunit protein S10	4.062	up	0.00504
rseA	anti-sigma factor	4.376	down	0.0392
rybB	RybB small regulatory RNA	19.548	down	0.049
ryeA		15.778	down	0.0432
ryeE	CyaR small RNA	4.146	down	0.0426
ryfD		9.428	down	0.00528
ryhA	ArcZ small regulatory RNA	14.842	down	0.0427
ryiA	GlmZ small RNA	9.128	down	0.0418
ryjC	SymR small RNA	18.156	down	0.0414
sdhC	succinate dehydrogenase membrane protein	16.972	down	0.0345
sdhD	succinate dehydrogenase membrane protein	11.652	down	0.00509
secY	SecY	8.182	down	0.0378
serS	seryl-tRNA synthetase	4.14	down	0.019
sfa		12.59	down	0.0403
smg		5.76	down	0.0451
sroF	GlmY small regulatory RNA	9.498	down	0.00559
talB	transaldolase B	6.468	down	0.00727
tauA	TauA	4.63	up	0.0378
thrW		4.382	down	0.0053
uidR	UidR DNA-binding transcriptional repressor	4.562	down	0.042
uspG	universal stress protein up12	7.998	down	0.0428
UTI89_IG1319		8.938	down	0.0345
UTI89_IG1383		7.216	down	0.00596
UTI89_IG1421		7.846	down	0.0354
UTI89_IG143		4.262	down	0.0191
UTI89_IG1484		10.33	down	0.00566
UTI89_IG15		8.852	down	0.00558
UTI89_IG1513		4.706	down	0.04
UTI89_IG1555		5.312	down	0.00951
UTI89_IG1563		4.262	up	0.00868
UTI89_IG1691		4.312	up	0.033
UTI89_IG1700		6.442	down	0.0382
UTI89_IG1724		4.362	down	0.00683
UTI89_IG1811		4.698	up	0.0336
UTI89_IG1879		4.492	up	0.0129
UTI89_IG1987		6.836	down	0.00547
UTI89_IG1993		4.294	up	0.0087
UTI89_IG2122		8.734	down	0.00528
UTI89_IG2123		4.332	down	0.0129
UTI89_IG2143		12.904	down	0.0373
UTI89_IG2145		4.468	down	0.0153
UTI89_IG2201		9.914	down	0.0381
UTI89_IG2225		4.042	up	0.0161
UTI89_IG2275		4.324	up	0.0254
UTI89_IG2287		4.276	up	0.00835
UTI89_IG2292		4.18	down	0.00742
UTI89_IG2375		9.418	down	0.0455
UTI89_IG2395		4.204	down	0.0108
UTI89_IG2401		4.012	up	0.0296
UTI89_IG2415		4.392	up	0.0091
UTI89_IG2528		5.148	up	0.0333
UTI89_IG2629		16.62	down	0.0425
UTI89_IG2632		4.516	down	0.00507
UTI89_IG2658		4.742	up	0.0389
UTI89_IG2715		5.664	up	0.0404
UTI89_IG2766		11.468	down	0.00518
UTI89_IG2823		4.868	up	0.00674
UTI89_IG2855		5.416	down	0.0374
UTI89_IG2871		6.214	down	0.0102
UTI89_IG2902		4.128	down	0.00788
UTI89_IG2904		4.534	up	0.0225
UTI89_IG3000		4.044	up	0.021
UTI89_IG3097		4.326	up	0.00853
UTI89_IG3122		18.502	down	0.0394
UTI89_IG3220		4.626	down	0.00584
UTI89_IG3271		6.122	down	0.0342
UTI89_IG3287		4.888	up	0.00712
UTI89_IG3304		4.394	up	0.00729
UTI89_IG3374		6.472	down	0.00894
UTI89_IG340		5.804	down	0.0365
UTI89_IG3414		16.236	down	0.00537
UTI89_IG3423		6.598	down	0.0385
UTI89_IG3428		12.46	down	0.044
UTI89_IG343		4.432	down	0.0208
UTI89_IG3501		5.112	down	0.00582
UTI89_IG3533		4.696	down	0.0113
UTI89_IG3622		5.254	down	0.00663
UTI89_IG3687		29.344	down	0.0367
UTI89_IG454		4.12	up	0.0122
UTI89_IG524		34.858	down	0.0393
UTI89_IG55		4.042	up	0.0108
UTI89_IG599		4.44	down	0.0058
UTI89_IG635		6.104	down	0.0457
UTI89_IG648		6.908	down	0.00581
UTI89_IG651		7.426	down	0.0397
UTI89_IG664		4.276	up	0.00664
UTI89_IG711		7.232	down	0.00618
UTI89_IG712		20.958	down	0.0347
UTI89_IG746		4.346	down	0.014
UTI89_IG747		8.684	down	0.00976
UTI89_IG766		4.506	down	0.0145
UTI89_IG775		5.338	down	0.0125
UTI89_IG789		8.048	down	0.0072
UTI89_IG79		12.824	down	0.0344
UTI89_IG80		4.814	down	0.0435
UTI89_IG804		11.576	down	0.0415
UTI89_IG876		4.37	up	0.0453
UTI89_IG992		11.518	down	0.0457
UTI89_P009		5.106	down	0.03
UTI89_P010		7.708	down	0.00841
UTI89_P031		9.226	down	0.0402
UTI89_P032		4.294	down	0.00526
UTI89_P072		12.26	down	0.046
UTI89_P097		5.864	down	0.00696
valW		4.116	up	0.0114
xseB	exonuclease VII, small subunit	4.238	up	0.00623
yacL		5.178	down	0.0344
yadR	essential respiratory protein A	4.004	down	0.0233
yaiZ		6.822	down	0.0471
ybaJ	protein that modulates Hha toxicity	14.128	down	0.036
ybaK	Cys-tRNAPro and Cys-tRNACys deacylase	4.854	down	0.00502
ybeD	conserved protein	11.444	down	0.0351
ybfA		8.572	down	0.0376
ybfM	chitobiose outer membrane porin	4.784	up	0.000123
ybhL		4.408	down	0.0127
ybhT	small membrane protein involved in the cell envelope stress response	4.274	down	0.0246
yccV	heat shock protein, hemimethylated DNA-binding protein	16.224	down	0.0365
ycdJ	predicted aminoacrylate hydrolase	5.288	up	0.0252
yceP		12.056	down	0.00576
ycfH		4.43	down	0.019
ycfP		4.5	up	0.0141
ychH	stress-induced protein	26.132	down	0.0438
yciC		4.228	down	0.013
yciO		12.366	down	0.00531
yciS		5.718	down	0.0199
ydcH		6.944	down	0.0365
ydiH		4.814	down	0.0217
yebV		8.698	down	0.0347
yebW		4.088	down	0.0401
yecR		4.498	up	0.0395
yeeS1		5.02	up	0.0395
yejG		4.252	down	0.0192
yfcH		4.03	down	0.0154
yfeC		5.002	down	0.0164
yfgL	BamB	6.176	up	0.000141
yfhG		5.392	up	0.00972
yfiD	stress-induced alternate pyruvate formate-lyase subunit	9.718	down	0.0356
ygfA	5-formyltetrahydrofolate cyclo-ligase	10.392	down	0.0349
ygfE	cell division factor ZapA, localizes to the cytokinetic ring	7.062	down	0.0455
ygfK		5.354	up	0.0471
yggE	conserved protein	5.268	up	0.0319
yghB	conserved inner membrane protein	9.092	down	0.0352
ygiL	predicted fimbrial-like adhesin protein	4.438	up	0.00104
yhaF	GarL	4.242	up	0.00458
yheH		4.488	up	0.024
yhgI	iron-sulfur cluster scaffold protein	6.726	down	0.00728
yhiR	protein involved in utilization of DNA as a carbon source	5.424	up	0.0151
yiaC		4.398	up	0.0339
yijC	FabR DNA-binding transcriptional repressor	6.566	down	0.0055
yjbD		4.24	down	0.0078
yjcR	SdsRQP multidrug efflux transport system - predicted membrane fusion protein	4.288	up	0.0231
yjeB	NsrR	5.336	down	0.0173
yjeG		18.714	down	0.0374
yjfN	predicted protein	7.634	down	0.0349
yjfO	conserved protein	13.13	down	0.039
yjgD	ribonuclease E inhibitor protein B	4.314	down	0.0128
yjgF	predicted enamine/imine deaminase	4.862	up	0.036
yliH		9.848	down	0.0424
yliI	aldose sugar dehydrogenase	5.67	down	0.0346
ynaJ		5.076	down	0.00847
yobF	small protein involved in stress responses	10.04	down	0.0348
yodD	stress-induced protein	12.336	down	0.0357
yqiB		13.792	down	0.0452
ytfK		5.42	down	0.0186
znuC		5.318	down	0.00907

## Sheet: Filamentous phase
Filamentation Phase of UTI89 Infection
Gene Symbol	Description	Fold change (log2)	Trend	P value
accA	acetyl-CoA carboxyltransferase, alpha subunit	4.706	up	0.0335
accB	biotin carboxyl carrier protein	4.598	up	0.0353
accD	acetyl-CoA carboxyltransferase, beta subunit	5.664	up	0.00191
aceA	isocitrate lyase monomer	4.796	down	0.0222
aceE	subunit of E1p component of pyruvate dehydrogenase complex	12.308	up	0.0176
aceF	AceF	14.018	up	0.0114
acnB	bifunctional aconitate hydratase 2 and 2-methylisocitrate dehydratase	5.866	up	0.0296
adhE	AdhE	6.226	up	0.000257
adk	adenylate kinase	4.072	up	0.00414
agaV	PTS system, cytoplasmic, N-acetylgalactosamine-specific IIB component 2 (EIIB-AGA)	4.032	up	0.0192
ahpC	AhpC component	8.698	up	0.0261
ahpF	AhpF component	15.952	up	0.00817
alaS	alanyl-tRNA synthetase	5.842	up	0.0248
alaX		5.65	down	0.0164
apaH		4.452	up	0.0181
araA	L-arabinose isomerase monomer	11.868	up	0.000262
araB	L-ribulokinase monomer	5.768	up	0.00608
araD	L-ribulose 5-phosphate 4-epimerase monomer	4.448	up	0.0163
araF	arabinose ABC transporter - periplasmic binding protein	6.668	up	0.00602
araG	arabinose ABC transporter - ATP binding subunit	12.032	up	0.0462
arcA	ArcA-Phosphorylated DNA-binding transcriptional dual regulator	11.916	up	0.00414
argB	acetylglutamate kinase monomer	6.552	up	0.0237
argG	ArgG	5.846	up	0.0492
argH	argininosuccinate lyase	4.718	up	0.0196
argI	ArgI	6.496	up	0.0154
argZ		4.134	down	0.00851
aroB	3-dehydroquinate synthase	7.956	up	0.00811
aroH		4.006	up	0.0219
asd	Asd	6.122	up	0.0122
asnT		8.718	down	0.0469
aspA	AspA	6.342	up	0.000885
aspC	AspC	5.326	up	0.0143
aspS	aspartyl-tRNA synthetase	4.74	up	0.0151
atpA	ATP synthase F1 complex - alpha subunit	9.018	up	0.0171
atpB	ATP synthase F0 complex - a subunit	6.778	up	0.0157
atpC	ATP synthase F1 complex - epsilon subunit	6.272	up	0.00588
atpD	ATP synthase F1 complex - beta subunit	12.592	up	0.00588
atpE	AtpE	7.574	up	0.0165
atpF	ATP synthase F0 complex - b subunit	4.842	up	0.00368
atpH	ATP synthase F1 complex - delta subunit	6.506	up	0.00612
atpI		9	up	0.0149
bax		4.508	up	0.0048
bcr		4.554	up	0.00773
betA	choline dehydrogenase	4.226	up	0.0112
betI	BetI DNA-binding transcriptional repressor	6.166	up	0.0206
bfr	bacterioferritin monomer	5.252	up	0.0259
brnQ	BrnQ branched chain amino acid LIVCS transporter	4.706	up	0.0359
carA	CarA	5.348	up	0.0448
carB	CarB	4.752	up	0.0176
ccdB		4.976	down	0.00549
ccmC	CcmC	6.162	up	0.041
cdd	Cdd	5.468	up	0.00161
cedA	cell division modulator	8.444	up	0.00212
chpR		10.236	up	0.0219
chuA		4.066	up	0.014
chuY		12.374	up	0.0033
citT		6.016	up	0.0351
clpS	specificity factor for ClpA-ClpP chaperone-protease complex	4.698	up	0.0264
clpX	ClpX	4.75	up	0.0261
cmk	(d)CMP kinase	4.396	up	0.00384
cpxP	regulator of the Cpx response and possible chaperone involved in resistance to extracytoplasmic stress	6.864	up	0.000254
crr	Crr	4.982	up	0.0081
cspA	CspA DNA-binding transcriptional activator	8.824	up	0.00243
cspC	stress protein, member of the CspA family; predicted DNA-binding transcriptional regulator	11.706	up	0.00802
cspE	transcription antiterminator and regulator of RNA stability	6.578	up	0.00597
cvpA		4.682	up	0.0173
cyaA	adenylate cyclase	4.536	up	0.0472
cydA	cytochrome bd-I terminal oxidase subunit I	8.504	up	0.0033
cydB	cytochrome bd-I terminal oxidase subunit II	6.388	up	0.00197
cysG		5.632	up	0.04787
cysK	CysK	8.23	up	0.000208
cysS	cysteinyl-tRNA synthetase	4.038	up	0.00639
cysT		4.592	down	0.0274
damX	cell division protein DamX	6.098	up	0.000159
degP	DegP	4.478	up	0.0063
deoA	DeoA	5.508	up	0.0226
deoB	phosphopentomutase	4.39	up	0.00819
deoC	deoxyribose-phosphate aldolase	7.508	up	0.0111
deoD	DeoD	4.386	up	0.00803
div		4.636	up	0.0139
dkgA	methylglyoxal reductase [multifunctional]	7.442	up	0.00422
dksA	RNA polymerase-binding transcription factor DksA	6.606	up	0.0127
dnaE	DNA polymerase III, alpha subunit	6.85	up	0.0383
dnaK	chaperone Hsp70; DNA biosynthesis; autoregulated heat shock proteins	6.666	up	0.0278
dnaX	DNA polymerase III, tau subunit; DNA polymerase III, gamma subunit	4.844	up	0.0324
dniR	membrane-bound lytic murein transglycosylase D	6.772	up	0.0145
dsbB	DsbBreduced	8.34	up	0.0268
ecfE	RseP zinc protease, signal peptide peptidase	7.496	up	0.0195
ecnA		4.598	up	0.00633
ecnB		4.188	up	0.0396
eda	Eda	4.692	up	0.0101
efp	protein chain elongation factor EF-P	5.746	up	0.00856
eno	Eno	15.868	up	0.00512
entF		4.188	up	0.0161
envZ	EnvZ	5.25	up	0.0241
exbD	tonB energy transducing system - ExbD subunit	6.618	up	0.0222
exuR		5.59	up	0.0175
fabD	malonyl-CoA-ACP transacylase	4.836	up	0.00522
fabF	FabF	5.368	up	0.0209
fabG	3-oxo-acyl-[acyl-carrier-protein] reductase	5.362	up	0.00199
fabH	FabH	5.862	up	0.00384
fabZ	FabZ	8.044	up	0.011
fba		7.714	up	0.0293
fdhE	formate dehydrogenase formation protein	4.332	up	0.0324
fdnH	formate dehydrogenase N, beta subunit	5.468	up	0.0103
fdnI	formate dehydrogenase N, gamma subunit	7.442	up	0.0448
fdoH	formate dehydrogenase-O, beta subunit	5.012	up	0.0254
fdoI	formate dehydrogenase-O, gamma subunit	8.114	up	0.025
fdx	reduced ferredoxin	5.206	up	0.00583
feoA		5.184	up	0.0271
ffs	4.5S RNA component of the signal recognition particle (SRP)	5.306	down	0.0187
fhuC		7.358	up	0.0165
fimA	major type 1 subunit fimbrin (pilin)	11.844	up	0.0322
fimF	fimbrial morphology	4.51	up	0.0437
fimI	fimbrial protein	8.796	up	0.00144
fis	Fis	9.402	up	0.0327
fldA		6.6	up	0.0406
fnr	FNR	4.58	up	0.0439
focA	FocA formate FNT transporter	5.196	up	0.000462
folD		4.174	up	0.0306
folE	GTP cyclohydrolase I monomer	4.024	up	0.00273
fpr	flavodoxin NADP+ reductase	5.458	up	0.0365
frdC	fumarate reductase membrane protein	6.728	up	0.000752
frdD	fumarate reductase membrane protein	6.94	up	0.0492
fre		5.022	up	0.0115
fruR	FruR transcriptional dual regulator	4.096	up	0.00516
frwC		8.964	up	0.00149
ftsA		3.212	up	0.00494
ftsZ	essential cell division protein FtsZ	6.62	up	0.00353
fucA	FucA	4.14	up	0.0392
fucI	FucI	6.522	up	0.0191
fucU	L-fucose mutarotase	5.912	up	0.00894
fur	Fur	13.594	up	0.000301
fusA	elongation factor G	21.106	up	0.00589
fyuA		12.228	up	0.000592
galM	galactose-1-epimerase	7.41	up	0.00013
gapA	glyceraldehyde 3-phosphate dehydrogenase-A monomer	6.35	up	0.0169
gcpE	1-hydroxy-2-methyl-2-(E)-butenyl 4-diphosphate synthase	9.838	up	0.00265
gcvH		4.592	up	0.00473
gcvT	aminomethyltransferase	5.35	up	0.0378
gidB	16S rRNA m7G527 methyltransferase	7.297	up	0.00649
glcB	malate synthase G	5.44	up	0.0173
glcC	GlcC transcriptional dual regulator	4.272	up	0.0362
gldA	GldA	7.142	up	0.000682
glnA	adenylyl-[glutamine synthetase]	7.66	up	0.000336
glnG		6.582	up	0.0032
glnH	glutamine ABC transporter - periplasmic binding protein	7.426	up	0.000282
glnL	NtrB	4.802	up	0.0143
glnP		12.994	up	0.0059
glnQ		4.698	up	0.00467
glpD	GlpD	5.504	up	0.0194
glpK	GlpK	5.108	up	0.0101
glpT	GlpT glycerol-3-P MFS transporter	5.25	up	0.00657
gltD	glutamate synthase, small subunit	8.854	up	0.0348
gltK		4.946	up	0.0142
gltL		4.948	up	0.0112
gltX	glutamyl-tRNA synthetase	6.964	up	0.00809
glyA	GlyA	5.604	up	0.0425
glyQ	glycyl-tRNA synthetase, alpha subunit	4.996	up	0.000336
glyW		4.174	down	0.0208
gnd	Gnd	4.988	up	0.00894
gntT	gluconate transporter GntT	7.092	up	6.18e-05
gntU	gluconate transporter GntU	6.106	up	0.0401
gor	glutathione reductase (NADPH)	8.548	up	0.0288
gpmA	2,3-bisphosphoglycerate-dependent phosphoglycerate mutase monomer	10.088	up	0.016
groES	GroES, chaperone binds to Hsp60 in pres. Mg-ATP, suppressing its ATPase activity	5.122	up	0.00434
grpE	phage lambda replication; host DNA synthesis; heat shock protein; protein repair	5.408	up	0.0103
grxA	reduced glutaredoxin 1	4.642	up	0.0255
gshA	gamma-glutamate-cysteine ligase	4.042	up	0.0174
guaA	GMP synthetase	7.136	up	0.00177
gyrB	DNA gyrase, subunit B	8.936	up	0.00251
hemC		5.254	up	0.00835
hemX		4.294	up	0.0143
hemY		5.138	up	0.00754
hflC	regulator of FtsH protease	6.134	up	0.0139
hflK	regulator of FtsH protease	7.09	up	0.0304
hfq		4.308	up	0.0153
himA	integration host factor (IHF), alpha subunit	4.73	up	0.0195
himD	integration host factor (IHF), beta subunit	4.108	up	0.0458
hisH	imidazole glycerol phosphate synthase, HisH subunit	4.38	up	0.0381
hisR		4.046	down	0.0347
hlpA	periplasmic chaperone	6.026	up	1.34e-05
hns		4.074	up	0.00514
holC	DNA polymerase III, chi subunit	5.324	up	0.00248
hscB	Hsc20 co-chaperone that acts with Hsc66 in IscU iron-sulfur cluster assembly	4.054	up	0.0455
hsdM		5.352	up	0.015
hslV	peptidase component of the HslVU protease	4.19	up	0.00805
htpX	heat shock protein, integral membrane protein	6.148	up	0.00153
hupB	transcriptional dual regulator HU-beta, NS1 (HU-1)	6.976	up	0.00838
hyaF		4.088	down	0.0118
hybD	predicted maturation peptidase for hydrogenase 2	8.224	up	0.0212
hycG		4.24	up	0.00289
hypB	accessory protein for nickel incorporation into hydrogenase isoenzymes	5.228	up	0.004
hypC	protein involved in hydrogenase 3 maturation	4.05	up	0.0189
ibpA	small heat shock protein IbpA	6.682	up	0.00992
ibpB	small heat shock protein IbpB	4.426	up	0.04732
ibrA		4.764	down	0.00399
icdA		4.132	up	0.00481
ileX		6.828	down	0.0061
ileY		5.898	down	0.0369
ilvA	IlvA	8.05	up	0.0304
ilvB	IlvB	5.166	up	0.0162
ilvM	IlvM	5.022	up	0.0175
infA	protein chain initiation factor IF-1	7.59	up	0.00184
infB	protein chain initiation factor IF2	4.284	up	0.0156
intB		4.922	up	0.0127
irp2		11.33	up	7.87e-05
iscS	cysteine desulfurase monomer	5.322	up	0.0123
iscU	scaffold protein involved in iron-sulfur cluster assembly	6.052	up	0.0304
katG	KatG	4.652	up	0.0263
kdsA	3-deoxy-D-manno-octulosonate 8-phosphate synthase	7.726	up	0.0114
ldhA	D-lactate dehydrogenase - fermentative	4.43	up	0.00878
leuD	LeuD	7.32	up	0.0208
leuW		7.962	down	0.00509
leuX		5.164	down	0.00873
leuZ		11.234	down	0.04752
lgt	phosphatidylglycerol-prolipoprotein diacylglyceryl transferase	5.208	up	0.00713
lipA	lipoate synthase monomer	14.558	up	0.00838
locus_tag=UTI89_C0218		18.266	up	0.0345
locus_tag=UTI89_C0222		6.044	up	0.0189
locus_tag=UTI89_C0223		13.894	down	0.0101
locus_tag=UTI89_C0358		5.314	up	0.00161
locus_tag=UTI89_C0611		5.998	up	0.00144
locus_tag=UTI89_C0630		6.948	up	0.0176
locus_tag=UTI89_C0659		4.124	up	0.0335
locus_tag=UTI89_C0673		4.456	up	0.00501
locus_tag=UTI89_C0696		4.24	up	0.0157
locus_tag=UTI89_C0756		5.612	up	0.0077
locus_tag=UTI89_C1101		6.204	down	0.00384
locus_tag=UTI89_C1138		4.638	down	0.0455
locus_tag=UTI89_C1182		4.222	down	0.0192
locus_tag=UTI89_C1294		7.16	down	0.00829
locus_tag=UTI89_C1308		4.032	up	0.00595
locus_tag=UTI89_C1315		4.672	down	0.0398
locus_tag=UTI89_C1483		4.854	down	0.0457
locus_tag=UTI89_C1515		4.376	down	0.0154
locus_tag=UTI89_C1554		4.12	up	0.0139
locus_tag=UTI89_C1557		6.072	up	0.00249
locus_tag=UTI89_C1565		4.202	up	0.0082
locus_tag=UTI89_C1675		5.328	up	0.0291
locus_tag=UTI89_C1785		4.298	down	0.0173
locus_tag=UTI89_C2180		5.79	up	0.00762
locus_tag=UTI89_C2215		4.55	up	0.00834
locus_tag=UTI89_C2216		4	up	0.0224
locus_tag=UTI89_C2222		4.628	up	0.00944
locus_tag=UTI89_C2468		5.794	down	0.0282
locus_tag=UTI89_C2569		5.202	up	0.0138
locus_tag=UTI89_C2579		8.256	up	0.00341
locus_tag=UTI89_C2624		6.464	up	0.0137
locus_tag=UTI89_C2673		4.484	down	0.0433
locus_tag=UTI89_C2799		4.526	up	0.00851
locus_tag=UTI89_C2822		4.93	up	0.015
locus_tag=UTI89_C2889		4.484	down	0.000869
locus_tag=UTI89_C2919		5.244	up	0.0196
locus_tag=UTI89_C2923		18.172	up	0.0333
locus_tag=UTI89_C2924		5.15	up	0.00594
locus_tag=UTI89_C2931		5.33	up	0.023
locus_tag=UTI89_C2946		4.648	up	0.0152
locus_tag=UTI89_C2972		4.052	down	0.0439
locus_tag=UTI89_C2996		6.592	down	0.0162
locus_tag=UTI89_C3095		7.796	up	0.0184
locus_tag=UTI89_C3296		5.946	up	0.000381
locus_tag=UTI89_C3314		4.49	up	0.0085
locus_tag=UTI89_C3318		4.564	down	0.00478
locus_tag=UTI89_C3565		4.704	up	0.0031
locus_tag=UTI89_C3566		6.808	up	0.0444
locus_tag=UTI89_C3652		5.476	up	0.00807
locus_tag=UTI89_C3671		4.644	up	0.00661
locus_tag=UTI89_C3718		5.374	up	0.0191
locus_tag=UTI89_C3723		16.424	up	0.0345
locus_tag=UTI89_C3754		7.214	up	0.0315
locus_tag=UTI89_C3759		5.708	up	0.00262
locus_tag=UTI89_C3772		6.058	up	0.0215
locus_tag=UTI89_C3797		4.588	down	0.0126
locus_tag=UTI89_C3828		6.206	down	0.0113
locus_tag=UTI89_C4020		5.018	down	0.00952
locus_tag=UTI89_C4032		7.114	down	0.00647
locus_tag=UTI89_C4099		6.668	up	0.0102
locus_tag=UTI89_C4100		10.594	up	0.0298
locus_tag=UTI89_C4256		4.17	up	0.0395
locus_tag=UTI89_C4312		15.61	up	0.0327
locus_tag=UTI89_C4474		10.634	down	0.01
locus_tag=UTI89_C4476		4.366	up	0.0347
locus_tag=UTI89_C4500		8.838	down	0.042
locus_tag=UTI89_C4535		7.022	down	0.00236
locus_tag=UTI89_C4600		4.09	up	0.029
locus_tag=UTI89_C4655		4.652	up	0.00855
locus_tag=UTI89_C4737		9.892	up	0.00644
locus_tag=UTI89_C4884		8.836	down	0.0127
locus_tag=UTI89_C4944		4.7	up	0.029
locus_tag=UTI89_C4956		4.042	up	0.0235
locus_tag=UTI89_C5052		6.028	up	0.000219
locus_tag=UTI89_C5096		4.716	down	0.00627
locus_tag=UTI89_C5108		4.47	down	0.0273
lolD	LolD	4.004	up	0.00795
lon	Lon	7.138	up	0.0126
lpp	murein lipoprotein	5.498	up	0.00934
lpxA	LpxA	5.816	up	0.0229
lpxC		8.734	up	0.0243
lpxD		5.178	up	0.0339
lrhA	LrhA DNA-binding transcriptional dual regulator	4.888	up	0.0236
lspA		8.502	up	0.0217
lysS	lysyl tRNA synthetase (LysRSs), constitutive	5.142	up	0.00817
lysT		4.688	down	0.00807
lysU	lysyl-tRNA synthetase	4.628	down	0.043
manX	ManX	6	up	0.00809
manY	mannose PTS permease - ManY subunit	8.102	up	0.00028
manZ	mannose PTS permease - ManZ subunit	4.4566	up	0.000131
marR	MarR transcriptional repressor	4.508	up	0.00504
matA	predicted regulator	4.518	up	0.0123
mdh	Mdh	13.662	up	1.03e-05
menB	MenB	5.092	up	0.00239
menC	o-succinylbenzoate synthase	4.804	up	0.0073
menG	ribonuclease E inhibitor protein	4.52	up	0.0279
mesJ	tRNAIle-lysidine synthetase	4.41	up	0.0358
metG	methionyl-tRNA synthetase	4.58	up	0.0101
miaA	tRNA(i6A37) synthase	9.244	up	0.0373
micA	MicA small regulatory RNA	7.87	down	0.0281
micF		7.73	down	0.0434
mioC		5.07	up	0.00607
mltA	membrane-bound lytic murein transglycosylase A	7.124	up	0.0171
moaD	molybdopterin synthase small subunit	7.008	up	0.00541
modB		11.44	down	0.0146
mraW	16S rRNA m4C1402 methyltransferase	4.918	up	0.00598
mraY		7.478	up	0.042
mreB	MreB	4.308	up	0.0234
mrsA	phosphoglucosamine mutase	5.396	up	0.0387
mrsC	ATP-dependent zinc metalloprotease FtsH	6.1	up	0.0145
msbA	ATP-binding lipopolysaccharide transport protein	4.502	up	0.0231
msrB		6.938	up	0.00653
murC	UDP-N-acetylmuramate-alanine ligase	6.394	up	0.021
mutL	MutL	4.078	up	0.0442
nagA	NagA	4.296	up	0.00644
nagE	NagE	9.574	up	0.00318
nanA	NanA	8.904	up	0.000502
nanT	N-acetylneuraminate:H+ symporter	4.538	up	0.0134
napF	ferredoxin-type protein	9.2362	up	0.000499
narI	nitrate reductase A, gamma subunit	5.136	up	0.0248
narJ	molybdenum cofactor assembly chaperone subunit (delta subunit) of nitrate reductase 1	7.742	up	0.00275
narK	NarK MFS nitrate/nitrite antiporter	6.564	up	0.0126
ndh	NADH:ubiquinone oxidoreductase II	11.808	up	0.000321
neuS		14.132	down	0.00644
ninH		9.69	down	0.0113
nirB	nitrite reductase; nitrite reductase, large subunit	4.514	up	0.00163
nirD	nitrite reductase, small subunit	4.14	up	0.00538
nlpB	BamC	4.486	up	0.0184
nlpD	NlpD putative outer membrane lipoprotein	10.9	up	0.000151
nlpI		4.254	up	0.012
nmpC		4.22	up	0.0139
nrdA	ribonucleoside diphosphate reductase 1, alpha subunit	5.562	up	0.00296
nrdD	ribonucleoside-triphosphate reductase	5.432	up	0.0192
nrfD		6.766	up	0.0126
ntpA	dihydroneopterin triphosphate pyrophosphohydrolase	7.67	up	0.0151
nudH	RNA pyrophosphohydrolase	4.584	up	0.0133
nuoC	NADH:ubiquinone oxidoreductase, chain CD	7.908	up	0.0053
nuoF	NADH:ubiquinone oxidoreductase, chain F	8.342	up	6.75e-06
nuoH	NADH:ubiquinone oxidoreductase, membrane subunit H	9.316	up	0.0245
nuoM	NADH:ubiquinone oxidoreductase, membrane subunit M	6.302	up	0.0137
nuoN	NADH:ubiquinone oxidoreductase, membrane subunit N	4.412	up	0.0317
nusA	transcription termination/antitermination L factor	10.342	up	0.0148
nusB	transcription antitermination protein NusB	8.114	up	0.00775
nusG		7.162	up	0.00212
ogt		4.888	up	0.0268
ompA	outer membrane protein 3a (II*;G;d)	8.134	up	0.000232
ompX		5.01	up	0.0212
osmE		5.228	up	0.00886
oxyR		4.464	up	0.0148
oxyS		5.07	up	0.0214
pabC		4.296	up	0.0477
pal		9.66	up	2.5e-05
papA		7.97	up	0.0143
papB		7.282	up	0.0449
papC		5.382	up	0.00538
papD		11.042	up	0.0389
papH		11.296	up	0.00627
pbpC	peptidoglycan glycosyltransferase	4.39	down	0.0104
pbpG	penicillin-binding protein 7	5.42	up	0.0464
pckA	phosphoenolpyruvate carboxykinase (ATP)	7.014	up	0.00837
pdxA	PdxA	4.728	up	0.00631
pepE	peptidase E, a dipeptidase where amino-terminal residue is aspartate	4.024	up	0.000506
pfkA	6-phosphofructokinase-1 monomer	4.372	up	0.0237
pflB	PflB	6.104	up	0.0437
pgi	Pgi	8.05	up	0.00283
pgk	phosphoglycerate kinase	5.682	up	0.016
pheV		4.876	down	0.0169
phnA		4.164	up	0.00531
phpB	predicted adenosylcobalamin phosphatase/alpha-ribazole phosphatase	4.39	up	0.0188
pnp	polynucleotide phosphorylase monomer	6.706	up	0.00869
pntA	pyridine nucleotide transhydrogenase, alpha subunit	4.756	up	0.00869
pntB	pyridine nucleotide transhydrogenase, beta subunit	7.59	up	0.000912
polB	DNA polymerase II	4.458	up	0.0361
ppa	Ppa	7.436	up	0.00563
ppiB	peptidyl-prolyl cis-trans isomerase B (rotamase B)	6.556	up	0.00713
ppx	exopolyphosphatase monomer	4.648	up	0.0127
prfA	peptide chain release factor RF1	4.868	up	0.000149
priB	PriB	17.426	up	0.000236
prmA	methyltransferase for 50S ribosomal subunit protein L11	4.47	up	0.027
proL		8.11	down	0.0118
proQ	RNA chaperone, involved in posttranscriptional control of ProP levels	5.322	up	0.0103
proV	glycine betaine / proline ABC transporter - ATP binding subunit	14.204	up	0.00283
proW	glycine betaine / proline ABC transporter - membrane subunit	6.516	up	0.0229
prsA	ribose-phosphate diphosphokinase	9.764	up	0.0212
psd		8.206	up	0.00447
pta	Pta	8.538	up	2.91e-05
ptsH	HPr	8.706	up	7.87e-05
ptsI	PTS enzyme I	9.062	up	0.00056
purB	adenylosuccinate lyase	6.142	up	6.18e-05
purN	phosphoribosylglycinamide formyltransferase 1	6.082	up	0.0202
purR	PurR	4.058	up	0.006
pUTI89_IG51		5.586	down	0.0101
pUTI89_IG63		5.37	down	0.0266
pUTI89_IG85		4.156	down	0.0136
pUTI89_IG87		4.126	down	0.0123
pykF	pyruvate kinase I monomer	5.168	up	0.000549
pyrH	PyrH	5.454	up	0.00236
pyrL	Pyr operon leader peptide	5.522	up	0.0111
rbsB	ribose ABC transporter - putative periplasmic binding protein	6.358	up	0.00596
rcsF	RcsF outer membrane lipoprotein	4.204	up	0.00555
rdlA		7.224	down	0.00947
rdlD		4.076	down	0.0498
recA	DNA strand exchange and recombination protein with protease and nuclease activity	9.794	up	0.00811
recR		5.644	up	0.0258
rfaD	ADP-L-glycero-D-mannoheptose-6-epimerase	4.064	up	0.00661
rffD		4.548	up	0.00867
rhlB	RhlB	5.772	up	0.00871
rho	transcription termination factor Rho monomer; polarity suppressor	9.112	up	0.00945
rhoL	rho operon leader peptide	6.554	up	0.0281
ribH	RibE	6.22	up	0.00561
rimM	ribosome maturation protein	6.834	up	0.0227
rlpA		4.2	up	0.00229
rne	RNase E	6.1	up	0.0148
rnhB	RNAse HII, degrades RNA of DNA-RNA hybrids	4.242	up	0.0283
rnk	regulator of nucleoside diphosphate kinase	5.17	up	0.0264
rnpA	RNase P protein component; processes tRNA, 4.5S RNA	10.628	up	0.0102
rplA	50S ribosomal subunit protein L1	5.5	up	0.00275
rplB		12.052	up	0.036
rplD	50S ribosomal subunit protein L4	11.368	up	0.0148
rplE		15.076	up	0.00563
rplF		13.068	up	0.011
rplI		16.522	up	0.00258
rplJ		12.42	up	0.000257
rplK	50S ribosomal subunit protein L11	9.058	up	0.000729
rplL		9.342	up	0.047
rplM		11.508	up	0.00112
rplN		16.044	up	0.000501
rplO		25.54	up	0.00809
rplP		6.848	up	0.000355
rplQ		10.404	up	0.0156
rplR		13.706	up	0.00429
rplS		19.61	up	0.00198
rplT	50S ribosomal subunit protein L20	4.334	up	0.0219
rplU		11.812	up	0.00927
rplW		6.06	up	0.0196
rplX		11.45	up	0.000912
rplY		5.582	up	0.00463
rpmA		9.486	up	0.0326
rpmB		10.69	up	0.000208
rpmC		11.152	up	0.00221
rpmD		15.722	up	0.000294
rpmF		6.576	up	0.0248
rpmG		13.706	up	0.00816
rpmH		14.316	up	0.00644
rpmI	50S ribosomal subunit protein L35	5.966	up	0.0113
rpmJ		10.892	up	0.00639
rpoA	RNA polymerase, alpha subunit	9.702	up	0.0404
rpoB	RNA polymerase, beta subunit	8.348	up	0.00683
rpoC	RNA polymerase, beta' subunit	5.724	up	0.0282
rpsB	30S ribosomal subunit protein S2	6.012	up	0.0123
rpsC		7.076	up	0.000565
rpsD	30S ribosomal subunit protein S4	7.19	up	0.00306
rpsE		12.174	up	0.00863
rpsF		14.142	up	0.000282
rpsG	30S ribosomal subunit protein S7	5.91	up	0.00196
rpsH	30S ribosomal subunit protein S8	19.9	up	0.000411
rpsI		10.51	up	0.00168
rpsJ	30S ribosomal subunit protein S10	14.716	up	0.00245
rpsK		18.558	up	0.000316
rpsM	30S ribosomal subunit protein S13	14.802	up	0.00645
rpsN		7.09	up	0.00659
rpsO		6.876	up	0.0273
rpsP	30S ribosomal subunit protein S16	7.56	up	0.00253
rpsQ		4.562	up	0.0051
rpsR		5.924	up	0.00148
rpsS		12.662	up	0.000502
rpsT	30S ribosomal subunit protein S20	5.302	up	0.00855
rrf	ribosome recycling factor	4.006	up	0.023
rrlA		9.552	up	0.00378
rrlC		8.596	up	0.00418
rrlD		6.956	up	0.00378
rrlG		7.154	up	0.00373
rrlH		9.232	up	0.00399
rrsC		26.784	up	0.011
rrsG		29.054	up	0.0114
rrsH		29.258	up	0.011
rseB	rseB	8.016	up	0.0223
rybB	RybB small regulatory RNA	5.454	down	0.00249
ryfB		9.916	down	0.00262
ryhA	ArcZ small regulatory RNA	5.84	up	0.0445
ryjC	SymR small RNA	6.148	down	0.03
secE	SecE	8.184	up	0.00399
secF		5.134	up	0.0256
secY	SecY	23.99	up	0.00809
selC		8.748	down	0.0151
serA	SerA	4.704	up	0.0144
serT		7.896	down	0.0145
serU		4.056	down	0.015
serW		5.33	down	0.0231
serX		5.348	down	0.0232
sfa		4.894	up	0.0176
sfaA		4.604	up	0.00541
sgbE	L-ribulose-5-phosphate 4-epimerase	4.088	down	0.0254
sitA		4.892	up	0.018
sitD		8.816	up	0.0215
slt		4.058	down	0.0268
slyD	FKBP-type peptidyl prolyl cis-trans isomerase	7.016	up	0.018
sodB	SodB	8.914	up	0.000115
spf		8.144	up	0.00824
spoT	guanosine 3'-diphosphate 5'-triphosphate 3'-diphosphatase [multifunctional]	4.236	up	0.0133
srlB	glucitol/sorbitol-specific enzyme IIA component of PTS	4.228	up	0.0207
sroB	MicM small regulatory RNA	5.43	down	0.0234
sroF	GlmY small regulatory RNA	11.176	down	0.019
sspA	stringent starvation protein A	6.116	up	0.0312
sspB	SspB	4.268	up	0.0477
surA	peptidyl-prolyl cis-trans isomerase (PPIase)	4.292	up	0.011
talB	transaldolase B	4.416	up	0.0104
tatC	TatC	12.748	up	0.00964
tff		6.572	up	0.000346
thrS	threonyl-tRNA synthetase	10.214	up	2.91e-05
thrV		4.058	down	0.0319
thyA	thymidylate synthase	4.966	up	0.000682
tig	trigger factor; a molecular chaperone involved in cell division	7.962	up	8.09e-05
tktA	TktA	4.338	up	0.0119
tolB		10.888	up	0.000397
topA	DNA topoisomerase I	5.608	up	0.0311
torC	TorC trimethylamine N-oxide reductase, cytochrome c-type subunit	4.246	up	0.0332
tpiA	triose phosphate isomerase monomer	4.054	up	0.0312
traH		5.816	down	0.017
trmD	TrmD	6.4662	up	0.0379
trpT		49.59	down	0.0275
truB	tRNA pseudouridine 55 synthase	7.648	up	0.00875
tsf	protein chain elongation factor EF-Ts	11.202	up	0.000647
ttk		3.4658	up	0.00212
tufA	elongation factor Tu	15.946	up	0.0118
tufB	elongation factor Tu	18.084	up	0.0175
typA	protein possibly involved in ribosome structure or function	6.396	up	0.00148
tyrS	tyrosyl-tRNA synthetase	7.598	up	0.0301
ubiC	chorismate lyase	4.012	up	0.0115
udp	Udp	7.546	up	0.0221
upp	upp	7.602	up	0.000612
uspG	universal stress protein up12	7.128	up	0.0033
UTI89_IG1000		19.398	down	0.00331
UTI89_IG1049		6.542	up	0.00775
UTI89_IG112		4.382	down	0.00953
UTI89_IG115		6.498	down	0.00644
UTI89_IG1165		6.478	down	0.00812
UTI89_IG1175		4.022	up	0.0389
UTI89_IG1312		4.984	down	0.00479
UTI89_IG1319		4.41	up	0.0065
UTI89_IG1332		6.206	up	0.0114
UTI89_IG1335		4.64	up	0.00893
UTI89_IG1421		4.454	down	0.00856
UTI89_IG1435		6.352	down	0.0042
UTI89_IG1462		4.962	up	0.0156
UTI89_IG1467		4.578	up	0.00365
UTI89_IG1500		6.608	up	0.0159
UTI89_IG1501		4.004	up	0.0445
UTI89_IG1543		4.366	up	0.0173
UTI89_IG1578		4.094	up	0.0306
UTI89_IG1588		4.346	up	0.0288
UTI89_IG1600		5.076	down	0.04754
UTI89_IG1707		5.08	down	0.00409
UTI89_IG1767		5.858	up	0.0152
UTI89_IG1780		8.24	up	0.017
UTI89_IG1804		5	up	0.00631
UTI89_IG1810		7.794	down	0.0202
UTI89_IG1878		5.47	down	0.0093
UTI89_IG1888		5.078	down	0.0168
UTI89_IG1994		14.246	down	0.00279
UTI89_IG1998		8.13	up	0.037
UTI89_IG2008		4.554	up	0.000101
UTI89_IG2011		5.512	down	0.0293
UTI89_IG2062		7.078	up	0.00868
UTI89_IG2123		10.732	down	0.00275
UTI89_IG2143		4.154	up	0.0249
UTI89_IG2158		4.26	down	0.0117
UTI89_IG2201		5.25	down	0.0292
UTI89_IG2238		4.896	up	0.0141
UTI89_IG2250		4.17	down	0.025
UTI89_IG2292		16.418	up	0.00549
UTI89_IG2301		4.258	up	0.0309
UTI89_IG2307		4.12	down	0.00751
UTI89_IG233		5.48	down	0.044
UTI89_IG2389		4.13	up	0.0133
UTI89_IG2393		5.722	up	0.00995
UTI89_IG2395		5.11	down	0.0407
UTI89_IG24		4.118	up	0.0111
UTI89_IG2401		5.948	up	0.00384
UTI89_IG2512		6.022	up	0.0042
UTI89_IG2514		4.324	up	0.0307
UTI89_IG2540		4.912	up	0.0282
UTI89_IG2545		19.03	up	0.0243
UTI89_IG2549		4.148	up	0.0165
UTI89_IG2558		4.782	down	0.0389
UTI89_IG2600		4.632	up	0.00807
UTI89_IG2606		8.466	down	0.00262
UTI89_IG2626		8.862	up	0.00142
UTI89_IG2697		4.694	down	0.0173
UTI89_IG2722		4.734	up	0.0396
UTI89_IG2725		5.726	down	0.0175
UTI89_IG274		5.952	up	0.0186
UTI89_IG2745		4.008	up	0.0104
UTI89_IG2747		6.612	up	0.0361
UTI89_IG2804		4.704	up	0.0139
UTI89_IG2836		4.734	down	0.00236
UTI89_IG2855		4.172	up	0.0174
UTI89_IG2910		5.934	down	0.00788
UTI89_IG2929		9.312	down	0.0135
UTI89_IG2933		7.526	up	0.0221
UTI89_IG2965		4.086	up	0.00628
UTI89_IG3072		5.202	down	0.0232
UTI89_IG3103		6.872	down	0.00723
UTI89_IG3128		4.754	down	0.0378
UTI89_IG3158		10.684	up	0.00356
UTI89_IG3187		10.712	up	0.00546
UTI89_IG3239		18.604	up	0.0119
UTI89_IG3240		16.948	up	0.00643
UTI89_IG3271		5.278	up	0.0156
UTI89_IG3285		4.572	down	0.00628
UTI89_IG3312		4.238	down	0.00848
UTI89_IG3350		5.816	up	0.0232
UTI89_IG3370		7.626	down	0.00649
UTI89_IG3373		11.28	up	0.00788
UTI89_IG3392		8.702	down	0.0104
UTI89_IG340		5.672	up	0.017
UTI89_IG3418		5.59	down	0.0102
UTI89_IG3422		4.086	up	0.0225
UTI89_IG3423		6.736	up	0.000518
UTI89_IG3424		4.818	up	0.00338
UTI89_IG343		5.478	up	0.0204
UTI89_IG3473		4.12	down	0.00945
UTI89_IG3476		5.038	up	0.00444
UTI89_IG3478		4.342	up	0.00635
UTI89_IG3489		4.094	down	0.0301
UTI89_IG3500		6.98	up	0.0155
UTI89_IG3532		4.214	down	0.0469
UTI89_IG3533		4.344	up	0.00617
UTI89_IG3543		6.188	down	0.0288
UTI89_IG3573		5.06	down	0.00596
UTI89_IG3593		4.584	down	0.0121
UTI89_IG3596		4.722	down	0.0172
UTI89_IG3622		15.962	up	0.0048
UTI89_IG3629		17.376	up	0.0253
UTI89_IG3640		5.228	down	0.00602
UTI89_IG3658		4.598	down	0.00589
UTI89_IG3687		8.874	down	0.0341
UTI89_IG3693		9.974	down	0.0287
UTI89_IG3730		4.826	down	0.00604
UTI89_IG406		5.05	down	0.017
UTI89_IG412		4.192	down	0.00149
UTI89_IG436		4.208	down	0.00992
UTI89_IG453		10.426	up	0.000682
UTI89_IG454		6.918	up	0.00577
UTI89_IG455		4.146	up	0.00615
UTI89_IG471		4.352	down	0.032
UTI89_IG524		11.506	up	0.0448
UTI89_IG55		4.124	up	0.0421
UTI89_IG581		4.448	up	0.0259
UTI89_IG606		4.146	up	0.0159
UTI89_IG610		6.766	up	0.00816
UTI89_IG63		11.192	up	0.0194
UTI89_IG648		4.076	up	0.0312
UTI89_IG651		4.074	up	0.0114
UTI89_IG652		4.212	up	0.0225
UTI89_IG654		6.534	down	0.0283
UTI89_IG684		6.606	up	0.0274
UTI89_IG726		4.916	up	0.0304
UTI89_IG746		22.912	up	0.0033
UTI89_IG747		13.428	up	0.00119
UTI89_IG775		4.11	down	0.00599
UTI89_IG779		6.648	down	0.0388
UTI89_IG78		9.012	up	0.0296
UTI89_IG787		5.294	down	0.00219
UTI89_IG789		5.384	up	0.0086
UTI89_IG79		5.428	up	0.0334
UTI89_IG8		4.45	down	0.0168
UTI89_IG801		4.916	down	0.000355
UTI89_IG840		4.134	down	0.00502
UTI89_IG877		6.702	up	0.0004
UTI89_IG879		4.372	up	0.0151
UTI89_IG880		8.796	up	0.0122
UTI89_IG894		5.688	up	0.0304
UTI89_IG897		17.64	down	0.00962
UTI89_IG914		4.44	down	0.00644
UTI89_IG964		6.828	down	0.00603
UTI89_IG99		7.116	up	0.0398
UTI89_IG992		4.252	up	0.0191
UTI89_P003		6.062	up	0.0221
UTI89_P013		14.556	up	0.0139
UTI89_P015		6.526	up	0.00565
UTI89_P016		4.688	up	0.00828
UTI89_P033		5.246	down	0.026
UTI89_P090		5.012	up	0.046
uxaB	altronate oxidoreductase	5.082	up	0.0055
uxaC	D-glucuronate isomerase / D-galacturonate isomerase	6.1	up	0.0176
uxuA	D-mannonate dehydratase	5.892	up	0.0222
valW		6.208	down	0.00807
xseB	exonuclease VII, small subunit	5.322	up	0.00654
xylA	XylA	12.822	up	0.00803
xylH	xylose ABC transporter - membrane subunit	4.062	up	0.0232
yacL		4.118	down	0.0121
yadF	carbonic anhydrase 2 monomer	4.824	up	0.0058
yadR	essential respiratory protein A	5.322	up	0.0177
yahK	predicted oxidoreductase, Zn-dependent and NAD(P)-binding	5.168	up	0.0234
yaiN	regulator protein	4.17	up	0.00716
yajC	YajC	6.594	up	0.0021
ybaJ	protein that modulates Hha toxicity	7.262	up	0.0335
ybaR		7.802	up	0.00169
ybbK	predicted protease, membrane anchored	4.094	up	0.0335
ybbU	AllR DNA-binding transcriptional repressor	5.476	down	0.0387
ybcJ	predicted RNA-binding protein	5.37	up	0.00829
ybdB	proofreading thioesterase in enterobactin biosynthesis	5.458	up	0.0178
ybdN		4.292	down	0.0194
ybeA	23S rRNA m3psi1915 methyltransferase	8.408	up	0.00838
ybeX		5.174	up	0.0095
ybeY	conserved protein involved in translation	4.814	up	0.0265
ybfA		7.796	up	0.0175
ybhL		6.49	up	0.00995
ybhT	small membrane protein involved in the cell envelope stress response	4.218	up	0.0207
ybiW	predicted pyruvate formate lyase	6.522	up	9.07e-05
ybjK		4.55	down	0.0391
ybjN	predicted oxidoreductase	5.334	up	0.0161
ybjW	hybrid-cluster protein	6.938	up	0.00365
ybjX		4.36	up	0.0218
ybtE		8.376	up	0.000462
ybtP		7.848	up	0.00512
ybtS		4.05	up	0.00281
ybtU		4.678	up	0.00608
ybtX		6.72	up	0.00785
yccA	putative carrier/transport protein; substrate or modulator of FtsH-mediated proteolysis	6.28	up	0.0224
yceD		11.132	up	0.00574
yceG		4.598	up	0.0114
yceK		4.162	up	0.0256
ycfC	lysogenization regulator	4.686	up	0.0192
ycfP		6.9	down	0.00325
ycfR	outer membrane protein involved in copper permeability, stress resistance and biofilm formation	5.206	up	0.00601
ycgK	inhibitor of g-type lysozyme	4.53	up	0.0127
ychN		4.064	up	0.022
ydbL		4.538	down	0.00501
ydcS	YdcS	4.164	down	0.0419
ydcY		7.07	up	0.00204
ydfZ		13.126	up	0.000725
ydgQ		4.366	up	0.0206
ydhD	glutaredoxin 4	4.374	up	0.00998
ydiH		5.606	up	0.000219
ydjZ		4.448	up	0.0225
yeaF	scaffolding protein that interacts with murein polymerase and murein hydrolase	4.664	up	0.0045
yeaQ		8.812	up	0.039
yeaR		8.888	up	0.0102
yeaZ	protease specific for YgjD	4.146	up	0.00862
yebC		5.328	up	0.0167
yebZ		4.02	up	0.00614
yecF		4.17	up	0.0184
yecO		6.658	up	0.0171
yecS		4.574	up	0.04725
yedZ	conserved inner membrane protein	4.21	up	0.000682
yeeT1		5.19	down	0.0296
yeeX		6.538	up	0.00429
yeiN	predicted pseudouridine 5'-phosphate glycosidase	6.154	up	0.00759
yfaE	2Fe-2S cluster-containing protein involved in diferric-tyrosyl radical cofactor maintenance	4.23	up	0.0165
yfaL		4.44	down	0.0147
yfbA		5.064	up	0.00838
yfbT		4.68	up	0.0302
yfdN1		4.014	down	0.0274
yfgL	BamB	11.854	up	0.000235
yfgM	conserved protein	10.828	up	0.0102
yfhG		9.972	up	0.000355
yfhJ		6.756	up	0.0249
yfiD	stress-induced alternate pyruvate formate-lyase subunit	14.272	up	7.87e-05
yfjF		4.068	up	0.0222
ygaV		4.69	up	0.0209
ygbJ		5.408	up	0.0194
ygdH		6.364	up	0.00936
ygfE		2.612	up	0.00206
yggA		7.128	up	0.0188
yggE	conserved protein	5.6	up	0.0084
yggG		4.522	up	0.000257
yggH		5.356	up	0.0103
yggJ	16S rRNA m3U1498 methyltransferase monomer	4.166	up	0.00254
yggS	predicted enzyme	5.132	up	0.0126
yggX	protein that protects iron-sulfur proteins against oxidative damage	5.376	up	0.0219
yghB	conserved inner membrane protein	4.47	up	0.00644
ygiF		4.036	up	0.00943
ygjT		4.112	down	0.0178
yhaF	GarL	4.046	up	0.00794
yhbC	ribosome maturation protein	8.074	up	0.016
yhbH		4.804	up	0.0205
yhbY	predicted RNA-binding protein	6.244	up	0.000565
yhcJ	predicted N-acetylmannosamine-6-phosphate epimerase	5.274	up	0.00312
yhcN	stress-induced protein	5.972	up	0.00627
yhdA	regulator of CsrB and CsrC decay	5.912	up	0.024
yheH		4.75	up	0.00775
yhjJ	predicted zinc-dependent peptidase	5.128	up	0.0136
yhjL		5.688	up	0.0212
yhjX		4.256	up	0.00936
yibI		4.58	up	0.0401
yibK	tRNA (cytidine/uridine-2'-O)-ribose methyltransferase	4.04	up	0.04
yicC	conserved protein	4.87	up	0.0183
yicG		4.196	down	0.0229
yidC		12.178	up	0.000462
yidD	inner membrane protein insertion factor	5.808	up	0.00265
yieG	adenine:H+ symporter	5.512	up	0.0137
yieM		4.868	up	0.00243
yihI	GAP-like protein that activates GTPase activity of Der	5.034	down	0.00509
yiiM	protein involved in base analog detoxification	5.618	down	0.0205
yiiU	cell division factor ZapB	5.21	up	0.000274
yijE	predicted permease	4.328	up	0.0139
yjeG		4.26	up	0.0135
yjfH	23S rRNA 2'-O-ribose G2251 methyltransferase monomer	6.83	up	0.00101
yjgA	putative alpha-helix protein	6.56	up	0.0118
yjgF	predicted enamine/imine deaminase	5.684	up	0.0031
yjjG	pyrimidine nucleotidase	4.61	up	0.0428
ykgM	predicted ribosomal protein	4.616	up	0.0247
ylcA	CusR	9.982	up	0.00801
ylcC	copper / silver efflux transport system - periplasmic binding protein	6.428	up	0.0457
yliH		6.054	up	0.00797
ymgA	protein involved in biofilm formation	7.638	down	0.0156
ynfB		5.218	up	0.00279
ynjA		5.824	up	0.00273
yobF	small protein involved in stress responses	4.794	up	0.00535
yodD	stress-induced protein	5.552	up	0.0144
yphF	YphF	4.476	down	0.00996
yqgE		4.398	up	0.0414
yqjA	conserved inner membrane protein	7.01	up	0.00318
yqjE		4.662	up	0.0213
yqjF		4.344	up	0.000142
yqjK		4.3	up	0.019
yraO		4.492	up	0.0266
yrbC	MlaC	6.348	up	0.00631
yrbE	MlaE	5.892	up	0.0463
yrfA		6.808	down	0.0175
ytfH		4.676	down	0.0437
ytfK		9.312	up	0.0422
yaaU		9.438	down	0.00447
zipA		3.602	up	0.0356
zraS	ZraS sensory histidine kinase	5.058	down	0.00542

## Sheet: Reversal phase
Filament Reversal Phase of UTI89 Infection
Gene Symbol	Description	Fold change (log2)	Trend	P value
acpP	apo-[acyl carrier protein]	7.544	down	0.00587
agaS		4.338	up	0.0467
alaS	alanyl-tRNA synthetase	4.424	down	0.0361
amiB	N-acetylmuramoyl-L-alanine amidase 2	5.272	down	0.00657
apaG		5.22	down	0.0299
araA	L-arabinose isomerase monomer	10.4	down	0.000178
arcA	ArcA-Phosphorylated DNA-binding transcriptional dual regulator	12.89	down	0.0358
argZ		4.396	down	0.01
aroB	3-dehydroquinate synthase	5.29	down	0.014
asnA	AsnA	4.728	down	0.0438
basS	BasS sensory histidine kinase - phosphorylated	4.294	up	0.0131
bolA	BolA DNA-binding transcriptional dual regulator	8.868	down	0.0381
ccdB		11.634	down	0.00758
ccmE	CcmE	4.608	up	0.00882
ccmG		5.096	up	0.0213
clpB	ClpB chaperone	10.036	down	0.0405
clpP	ClpP	5.546	down	0.0145
clpX	ClpX	12.908	down	0.0379
cpxP	regulator of the Cpx response and possible chaperone involved in resistance to extracytoplasmic stress	12.84	down	0.000384
crp	CRP transcriptional dual regulator	4.28	down	0.00684
crr	Crr	8.94	down	0.00549
cspA	CspA DNA-binding transcriptional activator	18.918	down	0.0356
cspC	stress protein, member of the CspA family; predicted DNA-binding transcriptional regulator	25.322	down	0.0376
cspE	transcription antiterminator and regulator of RNA stability	9.742	down	0.0125
cspG	cold shock protein CspG	25.306	down	0.00638
csrA	carbon storage regulator; pleiotropic regulatory protein for carbon source metabolism	4.662	down	0.0155
csrB		14.996	down	0.00548
cusS	CusS sensory histidine kinase	2.419	up	0.04783
cydA	cytochrome bd-I terminal oxidase subunit I	6.566	down	0.0419
cysT		11.922	up	0.0109
dctA	C4 dicarboxylate / orotate:H+ symporter	9.74	down	0.0469
ddg		11.49	down	0.0491
dnaG		5.228	down	0.00512
dnaK	chaperone Hsp70; DNA biosynthesis; autoregulated heat shock proteins	7.274	down	0.00567
ecnB		4.282	down	0.0586
eutL	predicted structural protein, ethanolamine utilization microcompartment	4.062	up	0.00608
exuR		6.59	down	0.00627
fabG	3-oxo-acyl-[acyl-carrier-protein] reductase	4.664	down	0.0118
fimA	major type 1 subunit fimbrin (pilin)	4.496	down	0.000267
flgN	flagellar biosynthesis protein FlgN	5.592	up	0.0094
fnr	FNR	8.184	down	0.0127
folC	bifunctional folypolyglutamate synthetase / dihydrofolate synthetase	5.5	down	0.0178
ftsA		2.458	down	0.0494
ftsI	essential cell division protein FtsI; penicillin-binding protein 3	5.01	up	0.00817
gcvB	GcvB small regulatory RNA	12.562	down	0.0409
glcC	GlcC transcriptional dual regulator	4.368	down	0.00796
glgS	predicted glycogen synthesis protein	13.528	down	0.0403
glyU		4.468	down	0.00962
gmk	Gmk	5.604	down	0.0477
gnsB		5.772	down	0.0431
gshA	gamma-glutamate-cysteine ligase	11.558	down	0.0404
gspE	putative protein secretion protein for export	4.22	up	0.0183
gspH		4.592	up	0.0577
hcr		4.182	up	0.037
hemB	porphobilinogen synthase	5.816	down	0.0221
hfq		5.536	down	0.0487
hha		5.434	down	0.0406
holE	DNA polymerase III, theta subunit	4.548	up	0.00863
htpX	heat shock protein, integral membrane protein	12.97	down	0.0458
hypB	accessory protein for nickel incorporation into hydrogenase isoenzymes	4.26	up	0.00513
ibpA	small heat shock protein IbpA	28.968	down	0.0368
ibpB	small heat shock protein IbpB	15.658	down	0.0444
ileX		8.076	down	0.00695
ileY		10.008	down	0.042
infA	protein chain initiation factor IF-1	7.022	down	0.00547
iroD		4.606	up	0.00939
iscA	iron-sulfur cluster assembly protein	4.864	down	0.0375
iscR	IscR DNA-binding transcriptional dual regulator	7.108	down	0.0093
iscS	cysteine desulfurase monomer	4.236	down	0.00719
iscU	scaffold protein involved in iron-sulfur cluster assembly	4.382	down	0.0107
leuL	leu operon leader peptide	12.674	down	0.0349
leuZ		11.256	up	0.0365
lipB	lipoyl(octanoyl) transferase	4.078	down	0.012
locus_tag=UTI89_C0165		4.106	down	0.0069
locus_tag=UTI89_C0222		4.886	down	0.0372
locus_tag=UTI89_C0223		7.266	up	0.0428
locus_tag=UTI89_C0241		4.668	up	0.0291
locus_tag=UTI89_C0319		4.122	up	0.0098
locus_tag=UTI89_C0611		5.93	up	0.0145
locus_tag=UTI89_C0673		10.326	down	0.00724
locus_tag=UTI89_C0725		4.22	up	0.0103
locus_tag=UTI89_C0730		4.79	down	0.0116
locus_tag=UTI89_C0820		9.34	down	0.0434
locus_tag=UTI89_C0910		4.21	up	0.04
locus_tag=UTI89_C0911		16.996	down	0.0418
locus_tag=UTI89_C0928		4.172	up	0.0199
locus_tag=UTI89_C0931		4.854	up	0.0181
locus_tag=UTI89_C0933		5.562	up	0.00783
locus_tag=UTI89_C0938		4.672	up	0.0386
locus_tag=UTI89_C0964		4.21	up	0.0422
locus_tag=UTI89_C1091		6.224	down	0.00603
locus_tag=UTI89_C1097		4.21	up	0.0199
locus_tag=UTI89_C1126		7.538	down	0.0472
locus_tag=UTI89_C1136		4.128	down	0.00792
locus_tag=UTI89_C1269		4.08	up	0.0397
locus_tag=UTI89_C1287		8.156	down	0.0349
locus_tag=UTI89_C1325		4.244	up	0.0129
locus_tag=UTI89_C1355		5.494	up	0.0382
locus_tag=UTI89_C1410		4.352	up	0.00819
locus_tag=UTI89_C1462		6.012	up	0.0091
locus_tag=UTI89_C1474		4.666	down	0.0368
locus_tag=UTI89_C1483		4.816	down	0.0472
locus_tag=UTI89_C1507		4.246	up	0.00909
locus_tag=UTI89_C1509		4.576	up	0.0183
locus_tag=UTI89_C1510		8.122	up	0.0399
locus_tag=UTI89_C1515		4.132	up	0.00633
locus_tag=UTI89_C1675		5.14	up	0.00879
locus_tag=UTI89_C1911		4.514	down	0.00607
locus_tag=UTI89_C1984		5.852	down	0.0122
locus_tag=UTI89_C2024		4.81	down	0.0139
locus_tag=UTI89_C2078		23.096	down	0.00651
locus_tag=UTI89_C2190		5.366	up	0.0411
locus_tag=UTI89_C2206		5.378	down	0.0491
locus_tag=UTI89_C2257		4.056	up	0.00609
locus_tag=UTI89_C2287		5.054	down	0.00803
locus_tag=UTI89_C2400		10.336	down	0.0357
locus_tag=UTI89_C2540		5.266	up	0.00773
locus_tag=UTI89_C2569		4.118	down	0.00708
locus_tag=UTI89_C2624		6.76	down	0.0368
locus_tag=UTI89_C2652		4.142	up	0.0172
locus_tag=UTI89_C2654		4.038	up	0.00969
locus_tag=UTI89_C2799		4.078	down	0.00851
locus_tag=UTI89_C2822		21.636	down	0.038
locus_tag=UTI89_C2889		4.63	up	0.0459
locus_tag=UTI89_C2931		6.078	down	0.0407
locus_tag=UTI89_C2946		4.532	up	0.0147
locus_tag=UTI89_C2967		4.088	up	0.00783
locus_tag=UTI89_C2977		4.866	up	0.0196
locus_tag=UTI89_C2986		5.8	up	0.007
locus_tag=UTI89_C2995		4.536	up	0.024
locus_tag=UTI89_C2996		5.264	up	0.00601
locus_tag=UTI89_C3012		4.626	down	0.0102
locus_tag=UTI89_C3013		8.306	down	0.0061
locus_tag=UTI89_C3152		8.22	down	0.00902
locus_tag=UTI89_C3197		4.58	up	0.0394
locus_tag=UTI89_C3201		4.078	up	0.0235
locus_tag=UTI89_C3285		12.904	down	0.0348
locus_tag=UTI89_C3296		6.304	down	0.00563
locus_tag=UTI89_C3318		4.394	up	0.00848
locus_tag=UTI89_C3348		4.048	down	0.00662
locus_tag=UTI89_C3501		4.466	up	0.0117
locus_tag=UTI89_C3504		5.424	down	0.0059
locus_tag=UTI89_C4020		13.866	down	0.00779
locus_tag=UTI89_C4072		5.018	down	0.0338
locus_tag=UTI89_C4074		4.994	down	0.0468
locus_tag=UTI89_C4096		6.234	down	0.0164
locus_tag=UTI89_C4323		4.27	up	0.0272
locus_tag=UTI89_C4405		4.02	up	0.0163
locus_tag=UTI89_C4475		13.852	down	0.0344
locus_tag=UTI89_C4500		6.336	up	0.0084
locus_tag=UTI89_C4737		31.094	down	0.0409
locus_tag=UTI89_C4846		6.802	down	0.00972
locus_tag=UTI89_C4910		5.29	down	0.0274
locus_tag=UTI89_C4976		5.104	down	0.0318
locus_tag=UTI89_C4987		4.204	up	0.0087
locus_tag=UTI89_C4993		5.65	down	0.0473
locus_tag=UTI89_C5124		4.746	up	0.0368
locus_tag=UTI89_C5127		4.186	up	0.00565
locus_tag=UTI89_C5163		21.384	down	0.0427
lpp	murein lipoprotein	13.414	down	0.00857
lpxC		10.402	down	0.0451
lpxK	tetraacyldisaccharide 4'-kinase	10.964	down	0.0367
lrhA	LrhA DNA-binding transcriptional dual regulator	4.302	down	0.023
lysT		11.588	up	0.0408
malK	maltose ABC transporter - ATP binding subunit	4.044	up	0.0202
mdlA	predicted multidrug transporter subunit of ABC superfamily: ATP-binding component	5.792	down	0.0344
menG	ribonuclease E inhibitor protein	6.666	down	0.00994
metU		4.318	down	0.00746
mgrB	autoregulator of the PhoQP system	7.936	down	0.00501
miaA	tRNA(i6A37) synthase	4.966	down	0.0232
micA	MicA small regulatory RNA	16.228	down	0.038
mntH	Mn(2+) / Fe(2+): H+ symporter MntH	4.118	down	0.0169
mrsC	ATP-dependent zinc metalloprotease FtsH	5.094	down	0.00887
napB	small subunit of periplasmic nitrate reductase, cytochrome c550 protein	4.496	up	0.0343
napG		5.05	up	0.0549
neuS		6.03	down	0.00669
nhaA	NhaA	7.984	down	0.00651
ninH		5.458	up	0.0264
nlpD	NlpD putative outer membrane lipoprotein	11.544	down	0.00559
nlpI		20.896	down	0.0498
omrA	OmrA small RNA	4.684	down	0.0399
osmB		9.962	down	0.0389
papI		5.428	up	0.00966
pflA	pyruvate formate-lyase activating enzyme	7.072	down	0.00624
pheV		6.962	up	0.00693
prfH		4.008	up	0.037
prpC		6.36	down	0.00706
prsA	ribose-phosphate diphosphokinase	4.83	down	0.00752
ptsI	PTS enzyme I	6.12	down	0.0385
pUTI89_IG21		19.752	down	0.0343
pUTI89_IG53		4.702	down	0.0065
pUTI89_IG63		4.138	up	0.00954
pUTI89_IG7		24.536	down	0.0384
pUTI89_IG72		5.332	up	0.0177
pyrB	aspartate carbamoyltransferase, PyrB subunit	4.394	up	0.00951
radC		5.354	down	0.0398
rdlA		11.266	down	0.0462
rdlD		7.796	down	0.00885
rho	transcription termination factor Rho monomer; polarity suppressor	8.524	down	0.0396
rhoL	rho operon leader peptide	15.22	down	0.0397
ribB	3,4-dihydroxy-2-butanone 4-phosphate synthase	6.498	down	0.0383
rnc	RNase III	4.156	up	0.0361
rnpB		6.902	down	0.00568
rob		5.952	down	0.0096
rpiR	AlsR DNA-binding transcriptional repressor	7.512	down	0.00732
rplC		4.078	up	0.00764
rplF		5.91	down	0.0357
rplL		10.346	down	0.00607
rplN		11.064	down	0.00679
rplR		5.33	down	0.0423
rplT	50S ribosomal subunit protein L20	12.796	down	0.00905
rplX		4.184	down	0.029
rpmH		4.814	down	0.00894
rpmJ		5.972	down	0.0171
rpoE	RNA polymerase, sigma 24 (sigma E) factor	8.646	down	0.00854
rpoH		4.192	down	0.0327
rprA	RprA small RNA, regulator of RpoS	6.722	down	0.0393
rrlA		8.282	down	0.0173
rrlC		9.97	down	0.0162
rrlD		10.01	down	0.015
rrlG		9.936	down	0.0161
rrlH		9.826	down	0.016
rseA	anti-sigma factor	6.836	down	0.0392
rseC		4.844	down	0.0554
rybB	RybB small regulatory RNA	4.944	down	0.049
ryeA		13.496	down	0.0432
ryfD		10.236	down	0.00528
rygC	SibC small RNA	4.358	down	0.0362
rygE	SibE small RNA	4.64	down	0.00585
ryhA	ArcZ small regulatory RNA	17.89	down	0.0427
ryhB	RyhB small regulatory RNA involved in iron homeostasis	4.382	down	0.0121
ryiA	GlmZ small RNA	16.242	down	0.0418
ryjC	SymR small RNA	11.632	down	0.0414
sdhC	succinate dehydrogenase membrane protein	21.794	down	0.0345
sdhD	succinate dehydrogenase membrane protein	13.38	down	0.00509
secG	SecG	4.648	down	0.0274
secY	SecY	10.144	down	0.0378
selC		5.468	down	0.0112
serS	seryl-tRNA synthetase	5.168	down	0.019
serU		11.174	up	0.00581
sfa		13.034	down	0.0403
slyB	outer membrane lipoprotein	4.926	down	0.0396
smf		4.926	down	0.0125
smg		5.8	down	0.0451
soxR		6.236	down	0.0252
spf		28.848	down	0.00723
sroB	MicM small regulatory RNA	15.758	down	0.00793
sroF	GlmY small regulatory RNA	15.486	down	0.00559
ssrA	tmRNA	6.4	down	0.00972
ssrS		10.198	down	0.0104
talB	transaldolase B	4.734	down	0.00727
tbpA	thiamin ABC transporter - periplasmic binding protein	5.924	up	0.00646
thrW		4.196	down	0.0053
tnaL	tna operon leader peptide	4.874	down	0.0166
trpS	tryptophanyl-tRNA synthetase	4.03	up	0.00971
trpT		8.652	up	0.0571
trxB	thioredoxin reductase monomer	5.778	up	0.0247
udp	Udp	4.15	up	0.00951
uspB		4.49	down	0.0291
uspG	universal stress protein UP12	10.854	down	0.0428
UTI89_IG1048		7.438	down	0.045
UTI89_IG1151		4.13	up	0.0328
UTI89_IG1225		4.884	up	0.0194
UTI89_IG128		4.028	down	0.0062
UTI89_IG1319		7.866	down	0.0345
UTI89_IG1335		4.966	down	0.0479
UTI89_IG1382		4.312	up	0.00833
UTI89_IG1383		8.064	down	0.00596
UTI89_IG1421		4.434	down	0.0354
UTI89_IG143		5.072	down	0.0191
UTI89_IG1484		8.7	down	0.00566
UTI89_IG15		4.246	down	0.00558
UTI89_IG1513		6.354	down	0.04
UTI89_IG1515		4.54	up	0.0243
UTI89_IG1549		5.25	down	0.0247
UTI89_IG1555		5	down	0.00951
UTI89_IG1563		4.66	up	0.00868
UTI89_IG1602		4.008	down	0.031
UTI89_IG1733		4.042	up	0.0589
UTI89_IG1780		4.664	down	0.0312
UTI89_IG1811		4.724	up	0.0336
UTI89_IG1812		4.482	down	0.0352
UTI89_IG1820		4.104	up	0.0345
UTI89_IG195		4.108	down	0.0514
UTI89_IG1960		9.46	down	0.0482
UTI89_IG1987		7.29	down	0.00547
UTI89_IG2072		6.614	down	0.0261
UTI89_IG211		4.426	down	0.0178
UTI89_IG2122		12.146	down	0.00528
UTI89_IG2143		12.514	down	0.0373
UTI89_IG2144		6.938	down	0.00856
UTI89_IG2145		4.736	down	0.0153
UTI89_IG2147		4.576	down	0.0543
UTI89_IG2201		14.834	down	0.0381
UTI89_IG2291		4.526	up	0.0105
UTI89_IG2292		15.128	down	0.00742
UTI89_IG2307		5.946	up	0.0202
UTI89_IG2375		8.758	down	0.0455
UTI89_IG2395		4.532	down	0.0108
UTI89_IG2525		5.028	down	0.00836
UTI89_IG2594		4.12	up	0.0447
UTI89_IG2629		19.432	down	0.0425
UTI89_IG2636		4.166	up	0.0333
UTI89_IG2697		5.456	up	0.00787
UTI89_IG2766		10.808	down	0.00518
UTI89_IG281		4.638	up	0.0272
UTI89_IG2847		6.046	up	0.0493
UTI89_IG2855		4.518	down	0.0374
UTI89_IG2871		4.194	down	0.0102
UTI89_IG2902		4.11	down	0.00788
UTI89_IG2933		34.092	down	0.0167
UTI89_IG2961		9.078	up	0.0205
UTI89_IG3019		4.102	up	0.00501
UTI89_IG3122		20.298	down	0.0394
UTI89_IG3187		28.478	down	0.00976
UTI89_IG3192		4.002	up	0.0508
UTI89_IG3220		4.934	down	0.00584
UTI89_IG3225		4.496	up	0.0109
UTI89_IG3239		6.486	down	0.0495
UTI89_IG3253		6.128	down	0.0496
UTI89_IG3271		6.448	down	0.0342
UTI89_IG3287		4.502	up	0.00712
UTI89_IG3374		7.376	down	0.00894
UTI89_IG3396		5.258	up	0.00815
UTI89_IG340		5.504	down	0.0365
UTI89_IG3414		13.49	down	0.00537
UTI89_IG3423		7.838	down	0.0385
UTI89_IG3428		13.602	down	0.044
UTI89_IG3460		4.634	down	0.0124
UTI89_IG3497		7.708	down	0.045
UTI89_IG3501		5.366	down	0.00582
UTI89_IG3528		4.342	up	0.00564
UTI89_IG3533		5.354	down	0.0113
UTI89_IG3570		4.406	up	0.00654
UTI89_IG3576		4.838	up	0.0307
UTI89_IG3622		7.44	down	0.00663
UTI89_IG3687		16.852	down	0.0367
UTI89_IG3717		4.432	up	0.0232
UTI89_IG417		5.96	up	0.00768
UTI89_IG524		35.012	down	0.0393
UTI89_IG599		4.738	down	0.0058
UTI89_IG62		4.736	down	0.00765
UTI89_IG635		6.078	down	0.0457
UTI89_IG648		7.898	down	0.00581
UTI89_IG651		11.12	down	0.0397
UTI89_IG654		5.408	up	0.0582
UTI89_IG664		4.122	up	0.00664
UTI89_IG666		4.014	up	0.0095
UTI89_IG684		5.594	down	0.0519
UTI89_IG712		13.806	down	0.0347
UTI89_IG726		4.276	down	0.00764
UTI89_IG746		45.936	down	0.014
UTI89_IG747		30.65	down	0.00976
UTI89_IG766		6.698	down	0.0145
UTI89_IG789		9.04	down	0.0072
UTI89_IG79		14.232	down	0.0344
UTI89_IG80		6.806	down	0.0435
UTI89_IG804		12.01	down	0.0415
UTI89_IG883		4.306	down	0.0402
UTI89_IG964		4.016	down	0.0432
UTI89_IG968		4.308	up	0.0154
UTI89_IG992		14.178	down	0.0457
UTI89_P010		9.798	down	0.00841
UTI89_P020		4.23	down	0.0161
UTI89_P031		9.454	down	0.0402
UTI89_P032		4.446	down	0.00526
UTI89_P072		6.222	down	0.046
UTI89_P073		7.994	down	0.0142
UTI89_P097		6.668	down	0.00696
xerD	site-specific recombinase	4.912	down	0.0378
yahC		4.172	up	0.0514
yaiZ		4.396	down	0.0471
ybaJ	protein that modulates Hha toxicity	13.59	down	0.036
ybaO	putative LRP-like transcriptional regulator	4.706	down	0.00871
ybaV		6.658	up	0.0167
ybcS2		4.408	up	0.00998
ybeD	conserved protein	10.6	down	0.0351
ybeX		4.348	down	0.0328
ybfA		9.408	down	0.0376
ybhL		6.034	down	0.0127
ybhT	small membrane protein involved in the cell envelope stress response	4.392	down	0.0246
ybiP		4.566	up	0.041
ycaJ		4.126	up	0.0549
ycaQ		5.442	up	0.00973
ycbL		4.186	down	0.0189
yccV	heat shock protein, hemimethylated DNA-binding protein	14.056	down	0.0365
ycdB	EfeB dimer, heme-containing peroxidase/deferrochelatase	4.114	up	0.0282
yceK		4.844	down	0.046
yceP		10.21	down	0.00576
ycfH		4.562	down	0.019
ychH	stress-induced protein	34.876	down	0.0438
yciC		4.416	down	0.013
yciE		4.114	up	0.0461
yciG		4.012	up	0.0335
yciO		7.372	down	0.00531
yciS		5.144	down	0.0199
ycjA		4.218	up	0.0202
ydbL		4.718	up	0.00607
ydcH		6.99	down	0.0365
ydhD	glutaredoxin 4	4.406	down	0.028
ydiH		4.95	down	0.0217
ydiS		4.846	up	0.0559
ydiZ		4.242	up	0.0148
yebV		6.796	down	0.0347
yecS		4.134	up	0.00976
yeeS1		5.316	up	0.0395
yeeS2		4.182	up	0.0184
yeeT1		4.412	up	0.0136
yeeY	predicted DNA-binding transcriptional regulator	4.57	down	0.0191
yejG		5.87	down	0.0192
yfcH		4.002	down	0.0154
yfeC		4.5	down	0.0164
yfeD	predicted DNA-binding transcriptional regulator	4.112	down	0.0413
yfgL	BamB	6.428	down	0.0141
yfhG		4.858	up	0.00972
yfhQ	tRNA Cm32/Um32 methyltransferase	4.402	down	0.0297
yfiD	stress-induced alternate pyruvate formate-lyase subunit	12.47	down	0.0356
ygfA	5-formyltetrahydrofolate cyclo-ligase	8.766	down	0.0349
ygfE	cell division factor ZapA, localizes to the cytokinetic ring	5.996	down	0.0455
yggJ	16S rRNA m3U1498 methyltransferase monomer	4.312	down	0.0115
yggX	protein that protects iron-sulfur proteins against oxidative damage	4.538	up	0.00643
yghB	conserved inner membrane protein	8.504	down	0.0352
yhbZ	GTPase involved in chromosome partitioning and ribosome assembly	4.112	up	0.00831
yheK		4.054	up	0.0207
yhgI	iron-sulfur cluster scaffold protein	6.588	down	0.00728
yiaC		5.5	up	0.0339
yieP		5.022	down	0.011
yiiR		4.602	up	0.0184
yjaB		4	up	0.0368
yjeB	NsrR	6.482	down	0.0173
yjeG		20.182	down	0.0374
yjfN	predicted protein	5.59	down	0.0349
yjfO	conserved protein	11.572	down	0.039
yjgD	ribonuclease E inhibitor protein B	6.072	down	0.0128
yjiW	toxin-like protein of the SOS response	5.34	up	0.00936
yliH		12.302	down	0.0424
yliI	aldose sugar dehydrogenase	4.246	down	0.0346
ynaJ		6.238	down	0.00847
ynfH		4.064	down	0.00787
yobF	small protein involved in stress responses	13.224	down	0.0348
yodD	stress-induced protein	12.758	down	0.0357
yphF	YphF	4.258	up	0.0475
yqiB		12.508	down	0.0452
yrfA		4.922	up	0.00816
ytfK		6.79	down	0.0186
znuB		4.066	down	0.0331
znuC		5.47	down	0.00907
